# Supplementary material for: Synergism in Antiplasmodial Activities of Artemether and Lumefantrine in Combination with Securidaca longipedunculata Fresen (Polygalaceae)
Source: Plants (Basel). 2021 Dec 24;11(1):47. doi: 10.3390/plants11010047 (PMC8747340; doi:10.3390/plants11010047)
Supplement: Supplementary file 1 [file plants-11-00047-s001.zip]

Archive with 2 entries (2 files):
- plants-1414099-supplementary-tables and figures.pdf
- Table S3-MOLECULAR_DATA_Ochora et al....2021.xlsx
